# Supplementary material for: Perception Regarding Knowledge of COVID-19 Prevention in a Sample of a Middle Eastern and North African (MENA) Community in Houston, Texas, USA
Source: Int J Environ Res Public Health. 2022 Jan 4;19(1):524. doi: 10.3390/ijerph19010524 (PMC8744562; doi:10.3390/ijerph19010524)
Supplement: Supplementary file 1 [file ijerph-19-00524-s001.zip]

Archive with 1 entries (1 files):
- ijerph-1493576-supplementary.pdf
